# Supplementary material for: A Sex- and Gender-Based Analysis of Adverse Drug Reactions: A Scoping Review of Pharmacovigilance Databases
Source: Pharmaceuticals (Basel). 2022 Feb 28;15(3):298. doi: 10.3390/ph15030298 (PMC8950058; doi:10.3390/ph15030298)
Supplement: Supplementary file 1 [file pharmaceuticals-15-00298-s001.zip]

Archive with 1 entries (1 files):
- pharmaceuticals-1604499-supplementary.pdf
